# Supplementary material for: Understanding the Role of Mono and Ternary Alkali Metal Salts on CO2 Uptake of MgO Sorbents
Source: Materials (Basel). 2023 Dec 6;16(24):7539. doi: 10.3390/ma16247539 (PMC10744914; doi:10.3390/ma16247539)
Supplement: Supplementary file 1 [file materials-16-07539-s001.zip]

Archive with 1 entries (1 files):
- materials-2656831-supplementary.pdf
